# Supplementary material for: Tertiary Structures of Haseki Tick Virus Nonstructural Proteins Are Similar to Those of Orthoflaviviruses
Source: Int J Mol Sci. 2024 Dec 20;25(24):13654. doi: 10.3390/ijms252413654 (PMC11678601; doi:10.3390/ijms252413654)
Supplement: Supplementary file 1 [file ijms-25-13654-s001.zip]

Archive with 32 entries (32 files):
- Figure S1.tif
- Figure S10.TIF
- Figure S11.TIF
- Figure S12.TIF
- Figure S13.TIF
- Figure S14.TIF
- Figure S15.tiff
- Figure S16.TIF
- Figure S17.TIF
- Figure S18.TIF
- Figure S19.TIF
- Figure S2.TIF
- Figure S20.TIF
- Figure S21.TIF
- Figure S22.TIF
- Figure S23.tiff
- Figure S24.TIF
- Figure S25.TIF
- Figure S26.TIF
- Figure S27.TIF
- Figure S28.TIF
- Figure S29.TIF
- Figure S3.TIF
- Figure S30.TIF
- Figure S31.TIF
- Figure S4.TIF
- Figure S5.TIF
- Figure S6.TIF
- Figure S7.TIF
- Figure S8.TIF
- Figure S9.TIF
- Supplementary material_rev.pdf
